# Supplementary material for: Effect of CB1 Receptor Deficiency on Mitochondrial Quality Control Pathways in Gastrocnemius Muscle
Source: Biology (Basel). 2024 Feb 11;13(2):116. doi: 10.3390/biology13020116 (PMC10886598; doi:10.3390/biology13020116)
Supplement: Supplementary file 1 [file biology-13-00116-s001.zip]

Archive with 1 entries (1 files):
- biology-2817832-supplementary.pdf
